# Supplementary material for: Postoperative analgesia using dezocine alleviates depressive symptoms after colorectal cancer surgery: A randomized, controlled, double-blind trial
Source: PLoS One. 2020 May 26;15(5):e0233412. doi: 10.1371/journal.pone.0233412 (PMC7250456; doi:10.1371/journal.pone.0233412)
Supplement: S1 Data — (XLSX) [file pone.0233412.s002.xlsx]

## Sheet: Sheet1
group	sex	education	age	height	weight	BMI	smoke	drink	Time to confirmed diagnosis	BDI1	BAI1	ASA	diagnosis	Operative time	Fluid infusion volume	Bleeding volume	Urine volume	NRS6hr	NRS6hM	6hramsay	NRS12hr	NRS12hM	12hramsay	NRS24hr	NRS24hM	24hramsay	NRS48hr	NRS48hM	48hramsay	add analgesia	Nausea and vomiting	PCA consumption	BDI2	BAI2	time to walk	time to gasriointestinal	qor-15	hospital stay	complications	sleepquality1	sleepquality2	5-HT-1	5-HT-2	5-HT-3	NE-1	NE-2	NE-3
1	1	2	61	170	71	24.5675	2	0	12	2	1	3	2	200	3500	200	900	2	2	2	1	2	2	1	2	2	1	2	2	0	0	185	11	8	66	76	129	13	0	3	3	336.315	313.988	305.15	147.038	143.913	165.488
1	1	2	68	163	51	19.1953	0	0	2	5	3	3	1	320	1500	700	100	1	2	2	1	3	2	1	3	2	1	2	2	0	0	180	14	10	72	68	130	14	0	3	3	556.434	305.15	329.455	240.556	217.057	171.802
1	0	1	61	153	72	30.7574	0	0	12	5	3	3	1	145	1200	300	200	0	1	3	2	3	2	2	3	2	2	3	2	0	0	170	7	8	42	47	132	17	1	3	3	731.728	498.481	523.89	170.498	248.63	186.536
1	1	2	51	173	66	22.0522	2	2	6	5	2	3	1	335	1700	100	350	1	2	2	0	3	2	0	3	2	0	3	2	0	0	155	10	5	74	69	103	11	0	3	3	661.55	400.711	443.244	206.747	224.161	243.631
1	1	1	48	160	49	19.1406	1	1	2	16	5	2	1	290	1700	100	200	1	3	2	1	3	2	0	1	2	0	1	2	0	0	165	5	7	22	39	133	12	1	2	3	301.315	520.024	509.529	230.769	229.686	243.368
1	0	2	61	148	59	26.9357	0	0	2	5	4	2	1	150	1900	100	300	1	2	2	1	2	2	1	2	2	1	2	2	0	0	170	4	9	91	110	133	15	0	3	2	786.202	400.711	492.405	230.76	237.58	246.526
1	1	2	70	154	71.7	30.2328	1	1	6	4	2	3	1	280	1600	200	800	2	3	2	2	3	2	2	3	2	1	2	2	0	0	195	12	10	78	169	138	18	0	3	2	451.521	442.139	512.843	255.77	262.312	238.369
1	1	3	62	172	72	24.3375	2	2	3	6	6	3	1	310	2200	100	500	1	2	2	1	2	2	0	2	2	0	2	2	0	0	195	6	4	72	65	129	10	0	3	2	761.193	320.064	412.311	220.756	214.689	164.961
1	0	2	57	151	53.5	23.4639	0	0	6	6	0	3	1	160	1800	200	150	3	4	2	4	5	2	2	3	2	2	3	2	1	0	185	15	7	73	67	138	13	0	3	2	275.888	446.558	467.548	175.878	139.44	192.325
1	0	2	71	157	50.9	20.6499	0	0	6	12	7	3	1	230	1600	150	100	1	2	2	1	2	2	1	2	2	1	2	2	0	0	180	7	7	163	61	138	13	0	3	2	276.317	561.452	508.424	221.718	224.687	173.381
1	0	2	68	143	55	26.8962	0	0	0	7	2	2	2	290	2150	150	400	1	2	2	1	2	2	1	2	2	0	1	2	0	0	165	19	18	45	42	143	22	0	3	2	306.146	310.742	329.683	185.986	177.901	212.951
1	0	1	68	149	73	32.8814	0	0	0	1	5	3	1	220	1100	200	200	0	2	2	0	2	2	0	0	2	0	0	2	0	0	185	13	13	71	42	116	19	0	2	2	383.269	280.661	289.017	197.933	188.124	241.575
1	1	3	48	165	65.5	24.0588	2	2	6	11	7	2	1	190	1950	200	500	1	2	2	1	2	2	1	3	2	1	3	2	0	0	175	4	2	23	44	129	13	0	2	2	353.004	344.723	350.851	190.792	190.168	198.639
1	1	1	47	160	66.1	25.8203	2	0	6	3	4	2	1	155	1500	200	150	1	2	2	1	2	2	1	2	2	1	2	2	0	0	185	12	7	138	158	142	12	1	2	2	417.427	428.84	470.063	175.973	172.643	190.46
1	1	2	62	157	58	23.5304	0	0	2	9	7	2	1	280	1300	50	200	0	1	2	2	2	2	0	2	2	0	2	2	0	1	160	11	7	51	116	130	12	0	2	2	372.586	289.017	439.424	156.904	183.742	175.856
1	1	1	68	162	63	24.0055	0	0	1	15	6	3	1	170	1500	100	200	1	2	3	1	2	2	0	0	2	0	0	2	0	0	185	4	4	75	125	132	10	0	2	2	596.484	458.365	417.699	193.226	247.417	266.402
1	0	1	50	162	63	24.0055	0	0	6	4	0	2	1	160	1850	100	200	0	0	2	0	0	2	0	0	2	0	0	2	0	0	165	13	3	75	112	146	9	0	1	1	488.675	556.965	439.424	248.373	210.906	246.248
1	1	1	71	161	64	24.6904	0	0	12	7	1	2	1	350	4200	150	1000	0	0	2	0	0	2	0	0	2	1	1	2	0	0	160	5	0	41	23	130	5	0	1	1	517.803	424.941	479.533	215.788	197.762	218.793
1	0	2	52	151	49	21.4903	0	0	3	3	0	3	1	170	1700	500	150	0	0	2	0	0	2	0	0	2	0	0	2	0	0	180	5	2	40	24	132	11	0	1	1	436.478	302.386	303.501	233.454	224.634	205.357
1	1	2	48	160	65	25.3906	2	2	0	1	0	2	2	300	1650	300	300	0	0	2	3	4	2	2	3	2	2	2	2	0	0	165	4	4	72	98	140	8	0	1	1	476.351	494.574	390.403	281.815	266.11	191.337
1	1	3	67	168	68.9	24.4118	0	0	3	1	0	2	1	290	2550	200	600	0	1	2	0	0	2	0	0	2	0	0	2	0	0	180	4	6	120	66	141	11	0	1	1	682.918	372.577	364.221	171.221	177.317	172.059
1	1	3	54	170	62.6	21.6609	0	0	1	4	2	2	1	185	800	200	400	3	4	2	3	4	2	3	4	2	2	3	2	0	0	185	4	5	78	244	135	19	1	1	1	701.252	507.666	410.947	282.307	276.475	285.228
1	1	2	55	175	69.8	22.7918	1	0	2	3	1	2	2	220	1400	400	400	0	1	3	2	3	2	2	3	2	2	3	2	0	0	185	14	9	75	67	129	11	0	1	1	270.856	319.662	358.784	175.581	168.895	188.943
1	0	2	56	150	58	25.7778	0	0	6	15	5	2	2	325	2050	200	1000	0	0	2	0	0	2	0	0	2	0	0	2	0	0	165	6	3	71	135	127	14	1	1	1	561.317	490.821	468.543	200.461	187.531	209.837
1	0	1	72	146	51.1	23.9726	0	0	6	5	4	3	1	255	1700	50	450	3	4	2	3	4	2	3	4	2	1	2	2	0	0	165	5	4	69	134	125	12	1	1	1	386.703	383.236	382.692	280.998	267.157	242.591
1	1	3	70	174	63	20.8086	0	2	4	9	5	3	2	165	2000	150	550	0	1	2	0	2	2	0	2	2	0	2	2	0	0	165	4	4	84	73	132	11	0	1	1	701.539	541.354	479.954	226.613	238.921	255.863
1	1	1	64	164	56	20.8209	2	2	3	6	2	2	2	290	1550	800	200	0	2	2	0	2	2	0	2	2	1	2	2	0	0	185	10	2	62	54	133	11	0	1	1	501.208	515.273	476.151	184.217	248.239	204.473
1	0	1	47	154	69	29.0943	0	0	1	6	1	2	2	205	1600	200	250	2	3	2	2	3	2	0	3	2	0	2	2	0	0	180	10	3	121	115	124	10	0	1	1	701.125	483.758	440.832	254.138	255.015	210.967
1	1	2	55	163	63.4	23.8624	2	2	6	12	5	2	1	200	1400	100	400	1	2	2	1	2	2	1	2	2	0	1	2	0	0	180	4	3	73	16	127	18	1	1	1	436.428	363.131	411.49	261.111	250.78	221.414
1	0	3	48	162	75	28.578	0	0	4	3	2	2	1	165	2200	200	800	1	2	2	1	2	2	1	2	2	1	2	2	0	0	185	8	6	161	145	128	15	0	1	1	506.57	496.798	517.446	246.714	247.109	253.321
1	1	1	65	152	43.4	18.7846	2	2	12	5	6	3	2	185	1800	100	400	2	3	2	2	3	2	2	3	2	1	2	2	0	0	190	3	3	64	57	127	14	0	1	1	536.164	551.154	458.423	139.085	157.073	83.1645
1	1	2	66	173.5	58.6	19.467	0	0	2	2	1	2	1	280	1600	300	400	0	0	2	0	0	2	0	0	2	0	0	2	0	0	180	4	4	68	20	129	12	1	1	1	436.632	651.447	377.925	106.767	201.604	207.788
1	0	2	53	162	74.3	28.3112	0	0	0	2	1	3	1	210	2450	50	250	1	2	2	1	2	2	1	2	2	1	2	2	0	0	165	4	2	76	53	135	15	0	1	1	376.305	571.116	773.583	164.323	146.409	203.448
1	1	2	47	160	58.7	22.9297	2	2	2	6	5	3	1	135	1500	300	120	2	3	2	2	3	2	2	4	2	1	2	2	0	0	165	5	2	166	38	130	13	1	1	1	508.374	801.132	673.455	139.03	156.991	178.218
1	0	1	65	146	40	18.7652	0	0	0	4	1	3	1	185	1100	350	200	1	2	2	1	2	2	1	2	2	1	2	2	0	0	165	5	2	122	142	137	9	0	1	1	618.041	646.282	602.557	156.798	176.492	187.843
1	1	2	70	165	55.6	20.4224	2	2	2	10	5	3	2	195	1500	300	200	2	3	2	2	3	2	4	5	2	3	4	2	0	0	175	7	3	139	113	134	16	1	1	1	773.016	736.304	692.561	179.001	202.014	208.755
1	0	3	54	152	48.5	20.992	0	0	6	5	6	3	1	245	1800	200	450	1	2	2	0	2	2	3	4	2	2	2	3	0	0	180	4	3	113	128	129	26	1	1	1	602.786	736.144	712.057	169.337	191.455	237.26
1	1	2	44	165	55.6	20.4224	1	0	12	8	0	2	1	275	2150	100	600	0	0	2	0	0	2	2	3	2	2	3	2	0	0	169	6	3	66	33	124	15	0	1	1	753.207	766.212	771.487	124.207	172.168	131.889
1	1	2	49	164.5	60.6	22.3945	2	0	0	5	1	2	2	295	1700	100	500	3	4	1	2	2	2	0	3	2	0	3	2	0	0	170	8	4	76	150	133	19	0	1	1	673.2	671.369	667.96	129.728	131.626	228.756
1	0	2	48	155	48	19.9792	0	0	0	3	2	2	2	155	1300	100	250	1	2	2	1	2	2	2	4	2	2	3	2	0	0	180	7	3	61	52	129	21	0	1	1	498.152	696.306	783.417	104.37	152.209	233.76
1	0	2	47	149	54	24.3232	0	0	5	5	4	2	2	205	1600	100	300	0	0	2	0	3	2	0	3	2	0	2	2	0	0	190	7	3	70	71	129	23	1	1	1	681.692	633.109	696.173	199.582	223.353	257.106
1	0	2	70	159.5	62.7	24.646	0	0	1	6	3	2	2	200	1600	50	200	1	2	2	1	2	2	1	2	2	1	2	2	0	0	165	6	2	30	32	130	9	0	1	1	461.392	553.744	731.101	205.843	143.404	152.106
1	0	1	65	145	43	20.4518	0	0	0	5	2	2	1	175	1900	100	200	1	2	2	1	2	2	1	2	2	1	2	2	0	0	170	4	2	76	125	138	13	1	1	1	426.436	557.999	601.088	150.846	203.495	267.209
1	1	3	56	170	72	24.9135	1	0	1	6	1	2	2	280	2200	100	2500	1	2	2	1	3	2	1	3	2	1	2	2	0	0	195	5	3	74	90	134	15	0	1	1	481.587	562.173	601.673	210.836	157.558	112.069
1	1	1	63	148	47	21.4573	0	0	1	8	5	2	1	185	1300	600	300	6	8	2	1	2	2	1	2	2	1	2	3	0	0	190	8	3	77	81	127	20	0	1	1	561.297	622.995	391.232	212.106	248.5	276.884
1	1	3	54	175	65.5	21.3878	0	1	6	6	1	2	2	115	1100	100	300	2	3	2	1	2	2	1	2	2	1	2	2	0	0	170	8	3	76	104	131	11	0	1	1	601.503	673.629	636.091	101.155	158.626	147.696
1	1	2	46	164	66	24.539	1	2	6	7	4	2	2	265	1300	200	300	0	1	2	0	1	2	0	1	2	0	1	2	0	0	165	4	6	68	120	130	12	0	1	1	551.385	603.473	671.591	122.258	148.843	157.311
1	1	3	35	166	72	26.1286	2	2	2	2	2	2	1	255	1600	200	200	2	3	2	1	3	2	1	3	2	1	3	2	0	0	170	8	3	69	90	134	14	1	1	1	701.411	761.866	776.742	100.924	162.041	211.944
1	0	2	46	155.5	48.5	20.0577	0	0	2	7	3	2	2	145	1200	300	500	1	2	2	1	2	2	1	2	2	1	2	2	0	1	170	5	6	76	80	127	11	1	1	1	601.443	651.952	716.506	177.352	152.101	136.912
1	0	1	67	151	59	25.8761	0	0	2	7	3	2	2	120	1300	200	300	1	2	2	2	3	2	2	3	2	2	3	2	0	0	170	5	2	75	103	134	16	0	1	1	501.411	651.411	356.714	162.091	170.453	217.29
1	1	3	67	170	68	23.5294	2	0	2	4	2	2	1	195	2200	100	400	1	2	2	1	2	2	1	2	2	1	2	2	0	0	180	9	4	73	112	126	18	0	2	1	566.379	636.596	676.394	157.407	205.846	206.999
1	1	2	18	174.5	69	22.6599	0	0	12	3	3	2	1	275	1600	100	200	0	0	2	0	1	2	0	1	2	0	1	2	0	0	170	8	0	28	40	127	8	0	2	1	551.434	751.528	798.272	131.353	161.979	128.584
1	0	2	49	156	53	21.7784	0	0	4	3	1	2	1	225	1800	100	500	0	0	2	0	0	2	0	0	2	1	2	2	0	0	160	7	5	74	56	139	17	0	2	1	750.856	736.355	753.024	171.322	157.143	183.5
1	1	3	60	174	81	26.7539	0	0	0	0	1	2	2	175	3000	200	800	1	2	2	1	2	2	1	2	2	1	2	2	0	0	175	7	4	122	114	126	11	0	2	1	541.391	601.023	643.244	132.099	181.821	173.524
1	1	2	44	172	70	23.6614	0	2	11	7	2	2	1	285	2020	200	500	0	1	2	0	1	2	0	1	2	0	1	2	0	0	175	9	4	69	60	127	11	1	2	1	536.436	601.434	653.025	241.353	256.972	293.668
1	0	1	69	155	49	20.3954	0	0	2	3	1	2	2	195	1600	200	500	1	2	2	1	2	2	0	0	2	0	0	2	0	0	185	8	4	48	86	130	14	0	2	1	728.154	711.1	518.008	182.341	217.067	213.117
1	1	2	44	179	57	17.7897	2	2	0	7	1	2	2	190	1600	200	300	1	2	2	1	2	2	2	3	2	2	3	2	0	0	160	8	6	122	104	127	14	0	2	1	547.889	581.476	553.146	268.823	241.942	293.159
1	1	2	31	162	74.5	28.3874	0	0	2	4	0	3	1	215	1500	100	300	1	2	2	1	2	2	1	2	2	0	1	2	0	0	170	6	4	122	55	129	12	0	2	1	502.929	551.472	558.057	163.523	206.47	233.692
1	1	2	65	153	52.5	22.4273	0	0	12	2	0	3	1	245	3700	200	1200	0	0	2	0	0	2	0	0	2	0	0	2	0	0	185	6	3	91	46	128	15	0	2	1	537.982	626.127	591.805	161.97	171.788	122.178
1	1	1	64	165	75	27.5482	1	0	0	2	0	3	2	225	1600	100	200	1	3	2	1	3	2	1	3	2	1	3	2	0	0	175	5	3	46	143	127	12	0	2	1	552.37	631.124	751.837	205.997	166.585	186.963
2	1	2	66	169	70	24.5089	2	1	1	4	2	3	2	125	1700	100	400	2	3	2	0	0	2	0	0	2	1	2	2	0	0	180	21	4	71	64	127	33	0	3	3	706.411	362.045	339.95	190.494	218.636	205.743
2	0	2	53	160	70	27.3438	0	0	2	10	5	2	2	150	3050	50	500	0	2	2	0	2	2	0	2	2	1	3	2	0	0	180	10	10	65	85	116	11	1	3	3	496.377	531.071	426.12	240.479	230.213	210.216
2	0	1	68	152	49	21.2084	0	0	6	6	4	3	1	210	1700	200	600	5	6	2	3	4	2	3	4	2	0	2	2	1	0	170	5	6	73	70	142	16	0	3	3	736.379	323.931	316.75	195.507	156.016	156.279
2	1	3	51	180	80	24.6914	1	2	6	8	8	3	2	260	1400	200	200	5	6	3	3	4	2	3	4	2	2	3	2	1	0	175	9	1	74	67	130	14	1	3	3	616.694	352.654	389.111	170.48	171.013	153.384
2	1	1	65	173	69	23.0546	0	0	2	1	0	3	1	260	1550	200	300	1	2	2	1	2	2	1	2	2	1	2	2	0	0	165	11	4	50	43	124	9	0	3	3	466.09	273.476	394.646	205.91	270.263	203.625
2	1	2	44	159	53	20.9644	0	0	0	9	4	2	1	175	1600	300	200	1	1	2	1	2	3	1	3	2	1	3	2	0	0	170	9	7	71	41	129	14	0	3	3	331.099	428.882	405.13	200.81	200.481	175.223
2	1	2	46	170	70	24.2215	0	0	7	5	4	2	1	265	2500	100	900	0	1	1	1	1	1	1	1	1	1	1	1	0	0	180	14	4	63	34	134	14	0	3	3	480.883	356.521	368.121	180.871	149.175	178.906
2	1	2	49	175	70	22.8571	1	2	6	12	0	2	2	200	1500	100	400	1	2	2	1	2	2	1	3	2	1	3	2	0	0	175	13	6	73	68	130	12	1	1	3	361.448	311.779	339.397	261.929	233.633	225.477
2	0	1	49	167	54	19.3625	0	0	5	8	8	2	1	170	1800	200	300	3	4	2	3	4	2	2	3	2	1	2	2	0	0	165	7	8	70	95	126	10	0	1	3	766.103	354.864	485.224	155.924	148.122	191.272
2	0	3	69	153	57	24.3496	0	0	4	7	5	2	2	135	2700	200	300	1	2	2	0	2	2	0	3	2	0	3	2	0	0	175	7	6	71	114	136	13	0	3	2	326.125	533.833	491.3	220.816	235.738	236.79
2	0	1	45	149	72	32.431	0	0	2	5	1	2	1	240	2150	100	400	0	0	3	0	0	3	0	0	3	0	0	2	0	0	180	11	4	67	64	132	19	0	3	2	416.308	559.242	453.187	240.756	241.263	257.313
2	1	1	43	164.5	63.2	23.3553	2	0	1	7	3	2	1	260	3000	200	600	2	3	2	2	3	2	2	3	2	2	3	2	0	0	185	21	16	69	48	130	11	1	3	2	561.159	552.062	455.396	251.041	201.797	212.321
2	0	2	61	165	60	22.0386	0	0	3	15	11	2	1	160	1400	500	600	0	0	2	0	0	2	0	0	2	0	0	2	0	0	170	4	9	68	32	134	14	0	3	2	586.459	304.615	424.384	186.839	160.376	178.193
2	1	2	54	167	58	20.7967	2	0	1	4	2	3	1	180	1900	50	250	2	3	2	2	3	2	2	3	2	1	2	2	0	0	165	7	7	113	60	138	22	0	3	2	260.919	306.843	344.723	278.235	273.704	280.422
2	1	1	65	158	47.7	19.1075	0	0	8	4	0	2	1	300	1300	150	200	1	2	2	1	2	2	0	2	2	1	2	2	0	0	175	14	4	71	66	133	11	0	3	2	333.143	322.441	339.71	271.033	253.258	234.857
2	0	1	64	157	57.5	23.3275	0	0	4	6	1	2	1	250	1300	200	700	1	2	2	1	1	2	1	2	2	1	1	2	0	0	170	6	3	46	62	139	15	0	3	2	427.969	337.482	378.147	196.03	194.842	207.693
2	0	2	51	155	52	21.6441	0	0	5	4	3	2	2	270	1750	300	200	1	2	2	1	2	2	1	2	2	1	2	2	0	0	190	5	9	52	66	140	10	1	2	2	602.404	494.017	467.835	216.043	197.178	177.317
2	0	2	63	152.5	57.9	24.8965	0	0	12	10	4	2	1	210	2100	100	300	0	0	2	0	2	2	0	2	2	0	2	2	0	0	190	11	5	49	28	137	10	0	2	2	477.712	313.528	352.522	246.226	272.244	250.922
2	0	1	55	147	53.7	24.8508	0	0	6	11	10	3	2	310	2400	200	500	5	6	2	3	4	2	3	4	2	2	3	2	1	0	180	7	6	67	118	123	27	0	2	2	306.496	398.759	354.751	172.577	155.41	219.961
2	1	2	69	165	71	26.079	0	0	0	3	0	3	1	150	2850	200	500	0	0	2	0	0	2	0	0	2	0	0	2	0	0	165	14	4	44	68	123	18	0	2	2	628.082	411.571	379.818	255.98	210.906	202.728
2	1	2	62	167	64.1	22.984	2	1	0	8	3	3	2	140	1850	150	900	2	3	2	2	3	2	5	6	2	2	3	2	1	0	180	8	11	71	71	136	18	0	2	2	292.793	399.316	445.552	226.041	158.331	194.55
2	0	2	53	155	55	22.8928	0	0	9	7	4	2	2	280	2100	600	150	0	0	2	0	0	2	0	0	2	0	0	2	0	0	165	11	5	69	108	129	9	1	2	2	327.981	336.924	409.343	158.222	139.638	144.311
2	1	2	54	170	61	21.1073	2	0	12	4	4	3	2	210	2600	150	500	2	3	2	2	3	2	1	4	2	1	3	2	0	0	170	12	11	67	232	117	17	1	2	2	337.697	494.625	515.816	227.383	242.027	200.519
2	1	2	41	167	66.5	23.8445	0	0	3	10	1	2	2	160	1500	100	600	2	3	2	2	3	2	2	3	2	1	2	2	0	0	180	9	5	71	11	125	13	1	2	2	301.339	446.266	385.409	175.425	168.895	170.871
2	1	1	72	154	58	24.4561	2	0	1	2	1	3	2	200	2100	100	800	0	0	2	0	3	2	2	3	2	1	2	2	0	0	175	4	6	66	34	118	12	1	2	2	406.487	340.853	396.82	155.453	147.153	207.861
2	1	1	64	169	70	24.5089	1	0	0	1	1	3	1	220	2900	200	500	1	2	2	1	2	2	1	2	2	1	2	2	0	1	175	5	7	57	56	130	16	0	2	2	606.324	347.374	441.375	251.125	253.604	203.625
2	1	2	65	158	51	20.4294	0	0	0	3	1	2	1	310	2000	100	300	1	2	2	0	3	2	2	3	2	0	2	2	0	0	175	7	4	118	62	129	11	0	2	2	716.325	428.335	470.717	286.104	263.204	273.369
2	0	2	54	154	63	26.5643	0	0	1	3	5	3	1	270	1400	100	500	0	1	2	0	2	2	1	2	2	1	2	2	0	0	181	9	5	44	67	127	11	0	2	2	801.601	295.754	414.751	241.013	208.143	223.391
2	1	1	63	162	66.5	25.3391	0	0	6	4	3	3	2	175	1400	300	100	1	2	2	1	3	2	1	2	2	1	2	2	0	0	185	16	6	75	116	128	18	0	2	2	821.326	335.42	350.634	171.13	144.894	177.648
2	1	1	65	166	72	26.1286	2	1	4	3	1	2	1	275	2600	100	300	2	3	2	2	3	2	2	3	2	1	2	2	0	0	180	4	12	141	136	129	15	0	2	2	436.176	334.876	357.154	224.498	149.412	196.849
2	0	1	69	142	39	19.3414	0	0	2	8	5	3	1	250	1250	200	400	1	2	2	1	2	2	1	2	2	1	2	2	0	0	160	4	3	71	61	132	15	0	2	2	551.826	491.087	808.977	178.951	161.385	138.255
2	0	1	61	147	53.1	24.5731	0	0	6	5	3	3	2	240	2800	100	500	2	3	2	2	3	2	2	3	2	1	2	2	0	0	180	13	5	75	128	128	15	0	2	2	556.567	381.073	401.572	173.904	151.888	103.042
2	0	1	65	150	57.1	25.3778	0	0	24	4	2	3	2	140	1300	300	200	0	0	2	0	0	2	0	0	2	0	0	2	0	0	180	10	6	70	106	127	10	0	2	2	381.401	551.308	558.466	219.111	186.85	138.555
2	1	2	59	164	65.9	24.5018	0	0	1	7	0	3	1	190	2200	200	800	1	2	2	1	2	2	1	3	2	1	2	2	0	0	180	9	4	67	59	127	16	1	2	2	696.246	716.234	362.824	189.156	186.988	143.049
2	1	2	33	167	71.5	25.6373	2	0	12	6	2	2	1	205	2100	100	1000	1	2	2	2	3	2	2	3	2	0	2	2	0	0	170	11	5	95	86	129	13	0	2	2	437.912	511.054	606.554	124.052	106.893	133.125
2	0	1	67	151	42	18.4202	0	0	2	3	0	2	1	235	1250	200	200	0	0	2	0	0	2	0	1	2	0	1	2	0	0	170	9	5	430	421	130	11	1	2	2	437.15	466.335	458.31	198.927	121.843	148.381
2	0	1	44	157.5	60.9	24.5503	0	0	6	2	1	2	1	270	2400	50	300	0	0	2	0	0	2	0	0	2	0	0	2	0	0	165	7	4	47	47	128	12	0	2	2	622.816	336.029	381.019	149.047	107.087	171.963
2	1	2	64	159	58.4	23.1004	1	2	6	2	1	2	1	230	1700	100	130	0	3	2	2	3	2	2	3	2	2	3	2	0	0	185	11	4	70	66	129	12	0	1	1	512.219	651.31	405.731	119.038	116.974	191.528
2	0	2	71	152	60	25.9695	0	0	1	5	2	3	1	230	2100	300	400	2	3	2	2	3	2	0	0	2	2	3	2	0	0	180	12	7	72	64	127	12	0	1	1	437.865	658.312	651.569	209.221	96.015	185.836
2	0	3	43	154	46.8	19.7335	0	0	1	4	2	2	2	220	2650	1000	400	0	0	2	0	0	2	0	0	2	0	0	2	0	0	180	9	2	66	107	129	12	1	1	1	656.774	703.819	736.774	164.183	193.392	210.769
2	0	2	66	153.5	51.3	21.7721	0	0	5	2	5	2	1	255	1800	200	200	1	1	2	0	0	2	1	2	2	1	2	2	0	0	190	11	4	73	91	127	16	1	1	1	671.668	627.264	487.677	259.78	192.751	157.43
2	1	2	57	163	50.4	18.9695	2	0	6	4	1	2	1	130	1300	300	400	1	2	2	0	0	2	2	3	2	1	1	2	0	0	175	10	5	51	42	135	7	1	1	1	451.25	608.645	400.833	223.911	156.868	180.495
2	1	3	51	162	63.3	24.1198	0	2	6	1	3	3	1	250	1600	800	100	1	2	2	1	2	2	1	2	2	1	2	2	0	0	170	10	4	81	72	137	9	0	1	1	696.656	558.165	676.535	203.995	108.342	155.514
2	0	2	43	158	63	25.2363	0	0	3	6	6	2	2	200	1800	500	250	1	2	2	1	2	2	1	2	2	1	2	2	0	0	170	11	4	69	44	127	22	0	1	1	406.02	403.248	511.253	169.079	106.028	117.247
2	1	2	66	170	49	16.955	2	0	4	7	9	3	2	275	2250	300	650	1	2	2	1	2	2	0	2	2	0	2	2	0	0	175	8	3	143	353	127	45	0	1	1	491.658	393.573	536.628	230.769	171.958	202.092
2	1	2	54	161	52	20.061	0	0	3	6	7	2	1	280	2300	200	500	1	3	2	1	3	2	1	3	2	1	3	2	0	0	170	10	2	73	52	132	12	0	1	1	487.174	563.106	551.21	132.43	123.667	137.203
2	1	2	63	153	46.5	19.8642	0	0	3	2	2	3	2	255	1600	1000	500	2	3	2	2	3	2	2	3	2	2	3	2	0	0	180	9	6	52	92	124	12	0	1	1	655.822	323.31	671.145	171.565	138.651	117.437
2	0	2	28	156	72	29.5858	0	0	4	5	1	3	2	225	1600	30	200	1	3	2	1	3	2	0	2	2	0	2	2	0	0	190	8	3	48	63	130	10	1	1	1	511.596	580.822	716.169	251.37	130.581	122.594
2	1	3	62	160	60	23.4375	1	1	0	2	6	3	1	130	2300	100	200	2	3	2	2	3	2	2	3	2	2	3	2	0	1	180	10	6	51	150	136	15	0	1	1	505.833	446.502	376.208	96.4205	100.46	172.342
2	1	3	54	173.5	68	22.5897	2	2	0	2	3	2	1	170	1400	1000	200	1	2	2	2	2	2	2	3	2	1	2	2	0	0	185	13	4	102	55	136	13	0	1	1	766.535	441.386	701.04	216.539	175.425	202.529
2	0	2	61	148	47	21.4573	0	0	2	8	3	3	1	150	3500	500	1100	4	5	2	4	5	2	4	5	2	4	5	2	0	0	175	11	7	119	109	125	15	1	1	1	461.377	371.443	667.1	105.974	140.843	227.124
2	0	2	27	156	54	22.1893	0	0	2	3	3	2	1	230	1500	100	400	4	5	2	4	5	2	3	4	2	3	4	2	1	0	175	8	8	93	37	126	17	1	1	1	476.317	661.173	651.372	176.315	197.003	133.124
2	1	1	62	163	77	28.9811	2	2	6	5	2	3	1	255	2800	100	400	2	3	2	2	3	2	2	3	2	2	3	2	0	0	175	10	7	73	55	131	12	1	1	1	601.339	626.312	552.676	116.987	101.49	158.099
2	0	2	49	150	56	24.8889	0	0	9	4	1	2	2	240	2000	300	200	1	2	2	1	2	2	1	2	2	1	2	2	0	0	180	12	4	49	63	127	10	1	1	1	706.486	766.073	452.875	135.971	171.904	153.167
2	0	2	34	157	60	24.3418	0	0	7	4	5	2	2	215	1600	200	150	0	3	2	0	3	2	0	3	2	0	3	2	0	1	170	15	3	67	56	131	10	0	1	1	701.211	751.538	447.715	152.72	117.041	128.617
2	0	2	60	150	59	26.2222	0	0	24	1	1	2	1	255	1600	100	800	0	1	2	1	3	2	2	3	2	1	2	2	0	0	175	14	6	76	114	123	12	0	2	1	652.501	400.862		113.04	156.941
2	1	2	40	179	88	27.4648	2	0	1	12	5	2	1	120	1500	200	300	2	3	2	1	3	2	1	3	2	1	3	2	0	0	185	11	3	51	41	123	12	1	2	1	656.911	551.692	276.553	138.869	176.508	108.316
2	0	1	60	158	55	22.0317	0	0	4	4	5	2	2	225	1900	80	100	2	4	2	2	4	2	2	3	2	2	3	2	0	0	170	10	6	75	55	130	12	0	2	1	647.322	651.053	727.736	205.913	127.105	208.044
2	0	1	66	154	52	21.9261	0	0	3	6	4	2	1	240	1300	50	200	2	3	2	2	3	2	2	3	2	2	3	2	0	0	185	10	4	73	112	128	18	0	2	1	801.278	666.356	653.152	108.138	157.04	198.904
2	1	2	58	163	47	17.6898	2	0	5	2	1	3	1	270	2000	50	800	0	1	2	0	1	2	0	1	2	0	1	2	0	0	175	8	1	101	79	122	15	1	2	1	527.079	761.377	406.789	113.972	206.568	227.131
